# Supplementary material for: Dicer ablation in Kiss1 neurons impairs puberty and fertility preferentially in female mice
Source: Nat Commun. 2022 Aug 9;13:4663. doi: 10.1038/s41467-022-32347-4 (PMC9363423; doi:10.1038/s41467-022-32347-4)
Supplement: Supplementary file 4 — Source Data [file 41467_2022_32347_MOESM4_ESM.xlsx]

## Sheet: Figure 1c
Figure 1c
	Testis weight (mg)			Tubular diameter (𝛍m)
	CONTROL	KiDKO		CONTROL	KiDKO
	113	28		209.4	87.6
	117	16		230	114.8
	110	32		224.6	152.5
	135	29		218	117.7
	118	29		212	110.6
	139	21
	128	25
	114	14		Unpaired t test
	126.3	29.2		P value	<0,0001
	130.9	44.2		P value summary	****
	134.8	68.1		Significantly different (P < 0.05)?	Yes
	138.6	18.9		One- or two-tailed P value?	Two-tailed
	134.4	40.1		t, df	t=9,203, df=8
		44.3
	Unpaired t test
	P value	<0,0001
	P value summary	****
	Significantly different (P < 0.05)?	Yes
	One- or two-tailed P value?	Two-tailed
	t, df	t=19,68, df=25

## Sheet: Figure 1d
Figure 1d
	LH (ng/ml)			FSH (ng/ml)
	CONTROL	KiDKO		CONTROL	KiDKO
	0.363	0.072		17.592	0.904
	0.397	0.216		17.832	0.904
	0.18	0.023		16.306	0.904
	0.272	0.063		19.884	0.904
	0.201	0.026		14.21	0.904
	0.102			14.818	0.904
				21.436	0.904
					0.904
	Unpaired t test
	P value	0.0187
	P value summary	*		Mann Whitney test
	Significantly different (P < 0.05)?	Yes		P value	0.0002
	One- or two-tailed P value?	Two-tailed		Exact or approximate P value?	Exact
	t, df	t=2,864, df=9		P value summary	***
				Significantly different (P < 0.05)?	Yes
				One- or two-tailed P value?	Two-tailed
				Sum of ranks in column A,B	84 , 36
				Mann-Whitney U	0

## Sheet: Figure 1e
Figure 1e
	LH (ng/ml)
	Time (min)	CONTROL	KiDKO
	5	0.2419	0.119835
	10	0.303969	0.167957
	15	0.294404	0.317625
	20	0.265743	0.172773
	25	0.265743	0.167957
	30	0.275291	0.187225
	35	0.809069	0.110218
	40	0.246666	0.129455
	45	0.189575	0.100603
	50	0.199075	0.052549
	55	0.189575	0.00927258
	60	0.123253	0.0189013
	65	0.232373	0.115027
	70	0.213337	0.429225
	75	0.232373	0.225798
	80	0.222852	0.153514
	85	0.208581	0.105411
	90	0.208581	0.206505
	95	0.260972	0.148701
	100	0.251433	0.0765733
	105	0.246666	0.0813787
	110	0.180082	0.0909903
	115	0.170594	0.0477441
	120	0.170594	0.163142
	125	0.299186	0
	130	0.270516	0.110218
	135	0.270516	0.0957966
	140	2.18561	0.0861843
	145	2.03222	0.225798
	150	1.27846	0.139076
	155	0.898007	0.0909903
	160	0.720579	0.139076
	165	0.535229	0.00927258
	170	3.19972	0.211327
	175	2.175	0.298266
	180	1.40537	0.00444993

## Sheet: Figure 1i
Figure 1i
	Ovary weight (mg)			Uterus weight (mg)
	CONTROL	KiDKO		CONTROL	KiDKO
	11.3	1.8		107.8	15.1
	14	2.7		331.1	16.4
	7.5	4		113.6	23.2
	8.6	1.9		150.3	16.3
	13.9	4.4		136.4	19.2
	10.4	2.5		98	12
	11	1.7		151.9	12
		1.2			19.2
		2.4			16.7
		3.1			24
		3.8			23.7
		2.2			16.2
		3.1			15
		4.4			12.9
		3.4			17.4
		3.9			15.7
	Unpaired t test			Mann Whitney test
	P value	<0,0001		P value	<0,0001
	P value summary	****		Exact or approximate P value?	Exact
	Significantly different (P < 0.05)?	Yes		P value summary	****
	One- or two-tailed P value?	Two-tailed		Significantly different (P < 0.05)?	Yes
	t, df	t=11,38, df=21		One- or two-tailed P value?	Two-tailed
				Sum of ranks in column A,B	140 , 136
				Mann-Whitney U	0

## Sheet: Figure 1j
Figure 1j
	LH (ng/ml)			FSH (ng/ml)
	CONTROL	KiDKO		CONTROL	KiDKO
	0.251436	0.132126		0.71168	0.4
	1.37417	0.03		0.975713	0.4
	1.36698	0.114331		0.4	0.939447
	0.233178	0.146594		0.4	0.754987
	0.6496	0.206999		1.4346	2.64241
	0.279375	0.244506			0.4
	0.157035	0.114664			0.918035
		0.121027			1.12905
		0.512999			0.4
		0.661812			1.38885
		0.385296			2.3464
		0.281778			0.4
		0.340202			0.4
		0.127282			0.4
		0.219517			0.4
		0.25998			0.4
		0.338593			0.440906
					0.408368
	Mann Whitney test			Mann Whitney test
	P value	0.0865		P value	0.7362
	Exact or approximate P value?	Exact		Exact or approximate P value?	Exact
	P value summary	ns		P value summary	ns
	Significantly different (P < 0.05)?	No		Significantly different (P < 0.05)?	No
	One- or two-tailed P value?	Two-tailed		One- or two-tailed P value?	Two-tailed
	Sum of ranks in column A,B	115 , 185		Sum of ranks in column A,B	65 , 211
	Mann-Whitney U	32		Mann-Whitney U	40

## Sheet: Figure 1k
Figure 1k
	LH (ng/ml)
	Time (min)	CONTROL	KiDKO
	5	0.146295	0.0315421
	10	0.122106	0.0464821
	15	0.146295	0.0853592
	20	0.126128	0.051407
	25	0.0741721	0.061192
	30	1.03806	0.061192
	35	1.11386	0.0464821
	40	0.0940638	0
	45	0.0940638	0.0997034
	50	0.0900754	0.109214
	55	0.0900754	0.132839
	60	0.118087	0.0901518
	65	0.248301	0.0056129
	70	0.138217	0
	75	0.134184	0.0563095
	80	0.34356	0.061192
	85	0.696089	0.0264914
	90	0.528871	0
	95	0.376967	0.0415322
	100	0.289568	0.0901518
	105	0.190955	0
	110	0.219562	0.12813
	115	0.195033	0.0464821
	120	0.195033	0.0757361
	125	0.231863	0
	130	0.900988	0.0365537
	135	0.490664	0.0464821
	140	0.465277	0
	145	0.248301	0.0264914
	150	0.178738	0
	155	0.126128	0.061192
	160	0.122106	0
	165	0.122106	0
	170	0.162491	0.118689
	175	0.166548	0
	180	0.146295	0

## Sheet: Figure 2a
Figure 2a
	LH (ng/ml)						FSH (ng/ml)
	2-wk		4-wk				2-wk		4-wk
	CONTROL	KiDKO	CONTROL	KiDKO			CONTROL	KiDKO	CONTROL	KiDKO
	0.0899394	0.296791	6.24091	5.99143			2.44904	5.41467	11.7668	10.4788
	0.196301	7.01991	2.86129	3.63348			0.4	8.1057	9.93452	12.5414
	7.29395	6.27725	1.10239	1.50602			3.71296	4.26783	8.40241	5.81437
	6.65845	4.02855	4.54042	7.52113			7.62415	5.39528	13.0782	13.6906
	6.5339	5.2132	6.06581	5.3987			11.4438	7.22532	12.6949	14.6061
	5.72581	7.46757	8.57633	1.19846					14.1321	4.85327
	6.97369	7.82224	7.70159	3.8266					13.0161	11.8887
			2.44741	4.06951					19.3138	12.8234
			1.25578	8.09497					10.7761	18.8151
	Mann Whitney test		Unpaired t test				Unpaired t test		Unpaired t test
	P value	0.62	P value	0.968			P value	0.6594	P value	0.6389
	Exact or approximate P value?	Exact	P value summary	ns			P value summary	ns	P value summary	ns
	P value summary	ns	Significantly different (P < 0.05)?	No			Significantly different (P < 0.05)?	No	Significantly different (P < 0.05)?	No
	Significantly different (P < 0.05)?	No	One- or two-tailed P value?	Two-tailed			One- or two-tailed P value?	Two-tailed	One- or two-tailed P value?	Two-tailed
	One- or two-tailed P value?	Two-tailed	t, df	t=0,04081, df=16			t, df	t=0,4576, df=8	t, df	t=0,4783, df=16
	Sum of ranks in column A,B	48 , 57
	Mann-Whitney U	20

## Sheet: Figure 2b
Figure 2b
	LH (ng/ml)						FSH (ng/ml)
	2-wk		4-wk				2-wk		4-wk
	CONTROL	GoDKO	CONTROL	GoDKO			CONTROL	GoDKO	CONTROL	GoDKO
	6.29192	1.24178	6.24091	3.61875			11.6228	8.79096	13.0173	8.39922
	6.86627	2.95746	2.86129	0.03			6.34008	6.10622	12.5135	0.4
	3.38654	0.960822	1.10239	0.0678167			8.74586	5.28155	16.9806	0.4
	4.68516	1.08239	4.54042	0.634429			6.96314	1.91556	16.7748	2.17018
	3.81185	0.683198	6.06581	0.0382147			8.67013	6.16384	12.0226	0.4
	5.58894	2.73117	8.57633	0.967799			18.0786	2.3369	16.754	3.31675
	5.42787	3.64947	7.70159	3.88559			10.445	4.8741	14.9844	8.98201
	5.97167	0.481576	2.44741	3.31728			2.59233	5.19317	10.7716	6.71405
	0.223475	0.543734	1.25578	5.65721			3.06231	0.4	18.0963	5.04337
	0.0437913						3.16997	2.07399	9.11733
	0.0361915						2.56479		14.376
	0.215544						2.26106
	0.0884831
	Mann Whitney test		Unpaired t test				Unpaired t test		Unpaired t test
	P value	0.431	P value	0.0462			P value	0.1226	P value	<0,0001
	Exact or approximate P value?	Exact	P value summary	*			P value summary	ns	P value summary	****
	P value summary	ns	Significantly different (P < 0.05)?	Yes			Significantly different (P < 0.05)?	No	Significantly different (P < 0.05)?	Yes
	Significantly different (P < 0.05)?	No	One- or two-tailed P value?	Two-tailed			One- or two-tailed P value?	Two-tailed	One- or two-tailed P value?	Two-tailed
	One- or two-tailed P value?	Two-tailed	t, df	t=2,161, df=16			t, df	t=1,612, df=20	t, df	t=7,169, df=18
	Sum of ranks in column A,B	162 , 91
	Mann-Whitney U	46

## Sheet: Figure 2c
Figure 2c
	LH (ng/ml)						FSH (ng/ml)
	2-wk		4-wk				2-wk		4-wk
	CONTROL	KiDKO	CONTROL	KiDKO			CONTROL	KiDKO	CONTROL	KiDKO
	1.79541	3.4396	0.320223	0.565372			17.6224	17.729	1.04508	1.68491
	2.3391	0.412817	0.748703	1.39367			19.4088	14.2946	1.76742	0.584066
	4.52457	0.406208	0.777763	1.61718			16.0599	16.6099	3.14028	3.54599
	0.900169	0.692963	0.350033	0.0923536			18.1819	15.2836	5.50037	2.73312
	0.183175	1.24191	0.50415	2.38854			16.8763	15.2012	2.87321	4.2767
	2.38928	2.07227	0.72443	2.3884			13.4986	13.7508	4.64101	3.5818
	0.494476	2.25356	1.70541	0.761099			16.7894	15.7589	3.36261	3.085
	0.500278	0.342472	0.283391	2.59994			11.6438	17.4465	7.93811	4.02514
	0.410769	0.457753	0.669018	0.956376			12.9292	13.7579	3.58149	1.9293
	1.9902	1.78228	1.64171	1.73678			13.9826	15.4123	2.87823	2.24529
	2.85962	0.243844	1.27381	1.50287			13.0513	13.0031	2.02374	3.76481
	3.13674	0.90078	1.90865	1.42981			14.8913	16.3857	1.1368	4.56495
	0.167042	0.600723	0.464847	1.14014			14.4391	19.2823	2.81228	3.74685
	1.6915	0.311049	0.0948079	1.27751			16.938	11.7739	3.63091	3.1824
	2.16675			0.906658			15.1149	15.0294	1.49523	2.1915
							16.5131	15.6761	0.885582	2.4815
								11.7775		1.73685
	Mann Whitney test		Unpaired t test				Unpaired t test		Unpaired t test
	P value	0.2172	P value	0.0264			P value	0.6729	P value	0.7888
	Exact or approximate P value?	Exact	P value summary	*			P value summary	ns	P value summary	ns
	P value summary	ns	Significantly different (P < 0.05)?	Yes			Significantly different (P < 0.05)?	No	Significantly different (P < 0.05)?	No
	Significantly different (P < 0.05)?	No	One- or two-tailed P value?	Two-tailed			One- or two-tailed P value?	Two-tailed	One- or two-tailed P value?	Two-tailed
	One- or two-tailed P value?	Two-tailed	t, df	t=2,349, df=27			t, df	t=0,4262, df=31	t, df	t=0,2702, df=31
	Sum of ranks in column A,B	254 , 181
	Mann-Whitney U	76

## Sheet: Figure 2d
Figure 2d
	LH (ng/ml)						FSH (ng/ml)
	2-wk		4-wk				2-wk		4-wk
	CONTROL	GoDKO	CONTROL	GoDKO			CONTROL	GoDKO	CONTROL	GoDKO
	4.67781	1.78856	1.54601	0.03			14.5354	11.0979	2.02156	0.4
	1.4151	0.295476	2.0501	0.03			12.8583	6.6489	3.14308	0.4
	2.58258	0.0310718	0.03	0.03			16.9334	7.64519	1.83868	0.4
	3.56247	0.358189	0.145024	0.0540572			15.4021	4.91935	1.24499	0.4
	1.07747	0.839687	1.52084	0.03			13.936	8.1624	1.67711	0.4
	0.261012	0.156245	0.925452	0.03			11.0821	2.72222	2.44086	0.4
	0.344219	0.509114	0.146231	0.0556057			16.0506	11.6955	0.4	0.557624
	2.00791	0.256261	0.103567	0.03			12.2453	6.07077	0.4	2.2294
	1.61179	0.140403	2.01994	0.372006			15.8953	7.21171	1.76687
	0.428682	3.23739	2.2583				16.017	13.8903	1.69613
		1.40919	0.376252					7.97752	1.43754
	Mann Whitney test		Mann Whitney test				Unpaired t test		Mann Whitney test
	P value	0.0513	P value	0.001			P value	<0,0001	P value	0.0191
	Exact or approximate P value?	Exact	Exact or approximate P value?	Exact			P value summary	****	Exact or approximate P value?	Exact
	P value summary	ns	P value summary	***			Significantly different (P < 0.05)?	Yes	P value summary	*
	Significantly different (P < 0.05)?	No	Significantly different (P < 0.05)?	Yes			One- or two-tailed P value?	Two-tailed	Significantly different (P < 0.05)?	Yes
	One- or two-tailed P value?	Two-tailed	One- or two-tailed P value?	Two-tailed			t, df	t=5,578, df=19	One- or two-tailed P value?	Two-tailed
	Sum of ranks in column A,B	138 , 93	Sum of ranks in column A,B	156 , 54					Sum of ranks in column A,B	137 , 53
	Mann-Whitney U	27	Mann-Whitney U	9					Mann-Whitney U	17

[truncated: 41 more sheets: Figure 2e, Figure 2f, Figure 2g, Figure 2h, Figure 2i, Figure 2j, Figure 2k, Figure 2l, Figure 2p, Figure 2q, Figure 3, Figure 4, Figure 5, Figure 6, Figure 7a, Figure 7b, Figure 7c, Figure 7d, Table 1, Figure S1c …]
